# Supplementary material for: Bile Acid Metabolism Analysis Provides Insights into Vascular Endothelial Injury in Salt-Sensitive Hypertensive Rats
Source: Metabolites. 2024 Aug 16;14(8):452. doi: 10.3390/metabo14080452 (PMC11356606; doi:10.3390/metabo14080452)
Supplement: Supplementary file 1 [file metabolites-14-00452-s001.zip]

Archive with 55 entries (43 files):
- Figure S1.jpg
- Figure S2.jpg
- Raw Data/
- Raw Data/1.Blood Pressure/
- Raw Data/1.Blood Pressure/The Blood Pressure .sav
- Raw Data/1.Blood Pressure/The Blood Pressure .xlsx
- Raw Data/2.Vascular endothelial injury factors/
- Raw Data/2.Vascular endothelial injury factors/1.ET-1.sav
- Raw Data/2.Vascular endothelial injury factors/1.ET-1.xlsx
- Raw Data/2.Vascular endothelial injury factors/2.NO.sav
- Raw Data/2.Vascular endothelial injury factors/2.NO.xlsx
- Raw Data/2.Vascular endothelial injury factors/3.Ang-ó≥.sav
- Raw Data/2.Vascular endothelial injury factors/3.Ang-ó≥.xlsx
- Raw Data/2.Vascular endothelial injury factors/4.TNF-a┴.sav
- Raw Data/2.Vascular endothelial injury factors/4.TNF-a┴.xlsx
- Raw Data/2.Vascular endothelial injury factors/5.IL-6.sav
- Raw Data/2.Vascular endothelial injury factors/5.IL-6.xlsx
- Raw Data/2.Vascular endothelial injury factors/6.IL-10.sav
- Raw Data/2.Vascular endothelial injury factors/6.IL-10.xlsx
- Raw Data/3.Artery histopathological observation/
- Raw Data/3.Artery histopathological observation/HE 10í┴10/
- Raw Data/3.Artery histopathological observation/HE 10í┴10/HSD.jpg
- Raw Data/3.Artery histopathological observation/HE 10í┴10/LSD.jpg
- Raw Data/3.Artery histopathological observation/HE 10í┴10/NC.jpg
- Raw Data/3.Artery histopathological observation/HE 20í┴10/
- Raw Data/3.Artery histopathological observation/HE 20í┴10/HSD.jpg
- Raw Data/3.Artery histopathological observation/HE 20í┴10/LSD.jpg
- Raw Data/3.Artery histopathological observation/HE 20í┴10/NC.jpg
- Raw Data/3.Artery histopathological observation/HE 4í┴10/
- Raw Data/3.Artery histopathological observation/HE 4í┴10/HSD.jpg
- Raw Data/3.Artery histopathological observation/HE 4í┴10/LSD.jpg
- Raw Data/3.Artery histopathological observation/HE 4í┴10/NC.jpg
- Raw Data/4.Renal histopathological observation/
- Raw Data/4.Renal histopathological observation/HE 10í┴10/
- Raw Data/4.Renal histopathological observation/HE 10í┴10/HSD.jpg
- Raw Data/4.Renal histopathological observation/HE 10í┴10/LSD.jpg
- Raw Data/4.Renal histopathological observation/HE 10í┴10/NC.jpg
- Raw Data/4.Renal histopathological observation/HE 20í┴10/
- Raw Data/4.Renal histopathological observation/HE 20í┴10/HSD.jpg
- Raw Data/4.Renal histopathological observation/HE 20í┴10/LSD.jpg
- Raw Data/4.Renal histopathological observation/HE 20í┴10/NC.jpg
- Raw Data/5.Bile acid metabolomics analysis/
- Raw Data/5.Bile acid metabolomics analysis/Bile acids.usp
- Raw Data/5.Bile acid metabolomics analysis/Bile acids.xlsx
- Raw Data/6.Correlation analysis/
- Raw Data/6.Correlation analysis/corbetween_correlation_data.csv
- Raw Data/6.Correlation analysis/corbetween_pBH_data.csv
- Supplementary Files.pdf
- Table S1.xls
- Table S2.xls
- Table S3.xls
- Table S4.xls
- Table S5.xls
- Table S6.xls
- Table S7.xls
