# Supplementary material for: Bile Acid Metabolism Analysis Provides Insights into Vascular Endothelial Injury in Salt-Sensitive Hypertensive Rats
Source: Metabolites. 2024 Aug 16;14(8):452. doi: 10.3390/metabo14080452 (PMC11356606; doi:10.3390/metabo14080452)
Supplement: Supplementary file 1 [file metabolites-14-00452-s001.zip › Raw Data/1.Blood Pressure/The Blood Pressure .xlsx]

## Sheet: Sheet1
number	NC group		LSD group		HSD group
	SBP	DBP	SBP	DBP	SBP	DBP
1	131	89	148	107	203	149
2	108	86	137	99	220	146
3	134	85	141	108	214	167
4	104	79	139	99	204	148
5	135	99	134	96	199	148
6	99	76	158	98	196	141
