# Supplementary material for: Bile Acid Metabolism Analysis Provides Insights into Vascular Endothelial Injury in Salt-Sensitive Hypertensive Rats
Source: Metabolites. 2024 Aug 16;14(8):452. doi: 10.3390/metabo14080452 (PMC11356606; doi:10.3390/metabo14080452)
Supplement: Supplementary file 1 [file metabolites-14-00452-s001.zip › Raw Data/2.Vascular endothelial injury factors/1.ET-1.xlsx]

## Sheet: Sheet1
number	NC group	LSD group	HSD group
1	1.70491	1.07934	1.80197
2	1.3876	1.1403	1.2942
3	1.60873	1.32524	1.67276
4	1.3876	1.2942	1.54509
5	1.3876	1.3876	1.89993
6	1.10978	1.3876	1.67276
