# Supplementary material for: Bile Acid Metabolism Analysis Provides Insights into Vascular Endothelial Injury in Salt-Sensitive Hypertensive Rats
Source: Metabolites. 2024 Aug 16;14(8):452. doi: 10.3390/metabo14080452 (PMC11356606; doi:10.3390/metabo14080452)
Supplement: Supplementary file 1 [file metabolites-14-00452-s001.zip › Raw Data/2.Vascular endothelial injury factors/2.NO.xlsx]

## Sheet: Sheet1
number	NC group	LSD group	HSD group
1	23.8974	28.7992	48.1881
2	39.9097	28.7992	34.2455
3	30.2152	23.7885	26.1849
4	20.5207	27.9277	24.2242
5	22.2635	56.2487	19.6493
6	25.5313	46.881	27.7099
