# Supplementary material for: Bile Acid Metabolism Analysis Provides Insights into Vascular Endothelial Injury in Salt-Sensitive Hypertensive Rats
Source: Metabolites. 2024 Aug 16;14(8):452. doi: 10.3390/metabo14080452 (PMC11356606; doi:10.3390/metabo14080452)
Supplement: Supplementary file 1 [file metabolites-14-00452-s001.zip › Raw Data/2.Vascular endothelial injury factors/3.Ang-ó≥.xlsx]

## Sheet: Sheet1
number	NC group	LSD group	HSD group
1	17.5033	21.6177	8.77731
2	32.9636	18.1517	19.855
3	44.2265	14.5422	6.89976
4	30.4861	17.128	40.0554
5	45.9893	15.4896	21.7477
6	28.8177	8.99646	19.467
