# Supplementary material for: Bile Acid Metabolism Analysis Provides Insights into Vascular Endothelial Injury in Salt-Sensitive Hypertensive Rats
Source: Metabolites. 2024 Aug 16;14(8):452. doi: 10.3390/metabo14080452 (PMC11356606; doi:10.3390/metabo14080452)
Supplement: Supplementary file 1 [file metabolites-14-00452-s001.zip › Raw Data/2.Vascular endothelial injury factors/4.TNF-a┴.xlsx]

## Sheet: Sheet1
number	NC group	LSD group	HSD group
1	26.9756	18.5988	26.1198
2	10.1317	17.7151	26.042
3	15.9343	16.53	32.0743
4	19.4785	15.0362	22.6749
5	37.1281	14.1325	28.1136
6	42.4322	14.1325	21.2273
