# Supplementary material for: Bile Acid Metabolism Analysis Provides Insights into Vascular Endothelial Injury in Salt-Sensitive Hypertensive Rats
Source: Metabolites. 2024 Aug 16;14(8):452. doi: 10.3390/metabo14080452 (PMC11356606; doi:10.3390/metabo14080452)
Supplement: Supplementary file 1 [file metabolites-14-00452-s001.zip › Raw Data/2.Vascular endothelial injury factors/5.IL-6.xlsx]

## Sheet: Sheet1
number	NC group	LSD group	HSD group
1	11.3637	10.5427	9.95766
2	9.95766	10.3085	10.0746
3	9.72398	9.95766	9.8408
4	10.1915	9.95766	9.72398
5	10.3085	9.8408	11.2463
6	11.5987	9.72398	9.60721
