# Supplementary material for: Bile Acid Metabolism Analysis Provides Insights into Vascular Endothelial Injury in Salt-Sensitive Hypertensive Rats
Source: Metabolites. 2024 Aug 16;14(8):452. doi: 10.3390/metabo14080452 (PMC11356606; doi:10.3390/metabo14080452)
Supplement: Supplementary file 1 [file metabolites-14-00452-s001.zip › Raw Data/2.Vascular endothelial injury factors/6.IL-10.xlsx]

## Sheet: Sheet1
number	NC group	LSD group	HSD group
1	13.1031	13.1031	17.2565
2	11.5706	8.0349	8.0349
3	6.39306	10.0182	12.339
4	11.1847	25.8332	13.4839
5	10.0182	15.7537	20.2472
6	9.62596	12.339	13.4839
