# Supplementary material for: Bile Acid Metabolism Analysis Provides Insights into Vascular Endothelial Injury in Salt-Sensitive Hypertensive Rats
Source: Metabolites. 2024 Aug 16;14(8):452. doi: 10.3390/metabo14080452 (PMC11356606; doi:10.3390/metabo14080452)
Supplement: Supplementary file 1 [file metabolites-14-00452-s001.zip › Raw Data/5.Bile acid metabolomics analysis/Bile acids.xlsx]

## Sheet: Sheet1
name	class	Isolithocholic acid	Lithocholic acid	6-Ketolithocholic acid	7-Ketolithocholic acid	12-Ketolithocholic acid	Apocholic acid	Isoursodeoxycholic acid	Murideoxycholic acid	Isohyodeoxycholic acid	Ursodeoxycholic acid	Hyodeoxycholic acid	3-Epideoxycholic acid	Chenodeoxycholic acid	Deoxycholic acid	7,12-Diketolithocholic acid	7-Ketodeoxycholic acid	12-Dehydrocholic acid	3-Dehydrocholic acid	Ursocholic acid	ω-Muricholic Acid	α-Muricholic acid	β-Muricholic acid	Hyocholic acid	Allocholic acid	Cholic acid	Glycolithocholic acid	Glycohyodeoxycholic acid	Glycochenodeoxycholic acid	Glycodeoxycholic acid	Glycocholic acid	Taurolithocholic acid	Tauroursodeoxycholic acid	Taurohyodeoxycholic acid	Taurochenodeoxycholic acid	Tauro ω-muricholic acid	Tauro α-Muricholic acid	Tauro β-Muricholic acid	Taurocholic acid
L1	LSD	62.065	163.547	542.941	504.123	58.6355	57.1415	291.853	836.696	1527.37	1536.95	16021	269.291	6923.89	1047.04	49.4895	5220.77	1709.25	738.373	1205.26	5716.14	6863.11	4273.43	286.666	423.9	20660.8	7.696	136.917	46.33	32.52	197.139	5.4055	16.9355	137.486	56.6965	8.032	293.531	51.5795	226.303
L2	LSD	22.2895	85.7035	299.354	199.56	37.5495	25.3945	76.439	241.036	572.159	1060.48	8363.45	101.053	7660.62	895.104	10.2465	1459.99	555.556	348.168	1071.83	1991.52	4174.3	1757.14	140.047	240.889	15499.5	11.9095	454.184	225.597	111.409	579.979	15.3185	42.4	340.095	259.203	13.25	626.227	100.16	551.402
L3	LSD	130.792	332.047	1320.75	529.682	136.557	101.995	484.183	1768.58	3031.03	1965.37	29719.7	612.747	6574.54	1975.55	55.3005	7183.36	1936.09	1083.82	2116.46	10317.7	8833.27	6419.07	492.287	722.737	32772.4	7.595	153.191	17.107	51.483	213.667	10.007	22.7795	244.659	51.7225	12.1745	329.887	78.114	440.44
L4	LSD	26.6775	115.451	157.206	93.335	21.4145	28.305	179.937	190.39	441.148	370.952	6700.38	61.402	4595.4	684.619	6.556	888.135	321.257	357.113	444.64	1502.02	2112.7	1125.74	99.609	156.988	9033.61	11.255	264.689	75.7565	64.8145	233.821	9.8075	27.3717	160.994	58.006	3.506	181.456	29.522	150.874
L5	LSD	14.77	69.7375	232.345	73.248	31.9425	14.896	28.157	175.219	428.753	314.796	5720.61	64.6705	2344.07	727.548	25.4054	831.308	210.745	197.564	492.288	1731.57	1231.4	1080.64	74.6955	101.142	5601.89	8.8455	262.726	83.115	101.299	346.558	14.422	42.8355	564.743	233.745	32.196	504.569	157.865	819.506
L6	LSD	10.844	57.3655	246.346	138.874	24.38	22.427	19.0555	225.999	471.923	426.064	7865.07	56.595	3984.33	641.743	5.4345	1515.58	408.226	338.94	853.504	1427.96	2855.05	1306.99	118.882	211.74	12633.2	9.4665	341.014	69.157	61.332	295.629	9.7875	30.4644	236.037	73.2625	4.813	261.971	42.2835	213.952
H1	HSD	72.097	353.006	643.816	354.477	96.044	58.7435	152.195	685.167	1214.67	1432.26	15746.5	282.363	12092.6	3567.98	8.8095	1648.41	576.481	473.026	1017.65	2360.04	2875.93	2105.05	244.446	179.839	11654.1	27.165	451.222	233.584	384.037	484.395	27.5055	55.6825	402.576	299.575	13.867	640.378	89.9765	473.367
H2	HSD	55.3815	262.646	368.288	133.358	54.0645	28.4995	61.7455	344.629	700.848	507.486	8236.46	144.689	4590.48	1998.54	6.048	1020.43	293.038	247.998	716.453	1647.17	1131.65	932.381	118.85	103.578	5607.35	28.4035	568.953	204.434	428.568	595.2	28.647	46.5975	536.294	297.625	23.571	539.212	118.259	646.447
H3	HSD	189.312	709.794	1081.55	487.752	96.02	71.2725	231.666	1251.94	2633.45	1759.51	27046.1	396.791	12501.9	3285.92	26.5775	2820.84	807.403	476.391	1205.95	6458.18	4164.86	3105.77	242.324	204.603	17590.2	50.8255	998.75	359.848	457.653	1180.25	48.6055	86.413	865.34	487.156	48.605	801.764	173.482	1131.38
H4	HSD	221.958	703.75	853.382	409.035	69.398	45.4085	200.87	867.538	2330.74	1006.19	20340.5	371.976	6605.5	1962.63	27.637	2186.24	674.14	314.193	872.432	5085.79	2926.78	2236.66	245.732	247.048	9233.94	47.4265	988.783	315.212	393.345	930.973	26.8535	47.3735	504.845	253.351	32.842	470.832	108.519	566.92
H5	HSD	115.398	411.216	610.252	273.058	59.0935	43.275	102.267	476.846	1440.95	558.294	12706.5	197.558	5549.44	1353.14	19.502	1509.57	533.639	267.306	705.265	2618.31	1666.48	1281.05	133.109	166.05	7317.82	45.3505	1017.58	404.511	372.649	1155.57	46.732	84.473	917.33	577.115	49.6885	667.681	208.348	1283.65
H6	HSD	130.829	59.4155	141.153	51.824	7.261	49.4398	149.749	111.484	312.232	125.162	3987.22	30.9075	2522.12	489.31	17.7148	280.411	77.622	45.051	111.52	358.318	417.591	302.589	196.892	36.5785	2149.84	7.545	88.7685	20.7025	20.3225	869.277	18.174	64.1079	280.912	142.326	5.0075	179.731	29.0825	130.369
