# Supplementary material for: Bile Acid Metabolism Analysis Provides Insights into Vascular Endothelial Injury in Salt-Sensitive Hypertensive Rats
Source: Metabolites. 2024 Aug 16;14(8):452. doi: 10.3390/metabo14080452 (PMC11356606; doi:10.3390/metabo14080452)
Supplement: Supplementary file 1 [file metabolites-14-00452-s001.zip › Raw Data/6.Correlation analysis/corbetween_correlation_data.csv]

	ET-1	NO	ANG-2	TNF-alpha	IL-6	IL-10
Glycocholic.acid	0.704433848	-0.448026978	0.229715	0.735129777	0.191895575	-0.018930846
Taurolithocholic.acid	0.746401243	-0.28791652	-0.014928179	0.735871297	0.304603775	0.066914868
Tauroursodeoxycholic.acid	0.822805996	-0.208837835	-0.090347176	0.757776237	0.200062261	0.102269016
Glycolithocholic.acid	0.620523824	-0.35023969	0.257722104	0.691749415	0.22379598	0.074560365
