# Supplementary material for: Bile Acid Metabolism Analysis Provides Insights into Vascular Endothelial Injury in Salt-Sensitive Hypertensive Rats
Source: Metabolites. 2024 Aug 16;14(8):452. doi: 10.3390/metabo14080452 (PMC11356606; doi:10.3390/metabo14080452)
Supplement: Supplementary file 1 [file metabolites-14-00452-s001.zip › Raw Data/6.Correlation analysis/corbetween_pBH_data.csv]

	ET-1	NO	ANG-2	TNF-alpha	IL-6	IL-10
Glycocholic.acid	0.010536935	0.144109206	0.47261848	0.006448102	0.550188375	0.953434625
Taurolithocholic.acid	0.005297116	0.364153582	0.963273598	0.006367076	0.335716563	0.83630586
Tauroursodeoxycholic.acid	0.001013293	0.514800153	0.78006336	0.004299979	0.533005229	0.751799183
Glycolithocholic.acid	0.03132344	0.264378722	0.418677845	0.012694334	0.484412075	0.817864893
