# Supplementary material for: Bile Acid Metabolism Analysis Provides Insights into Vascular Endothelial Injury in Salt-Sensitive Hypertensive Rats
Source: Metabolites. 2024 Aug 16;14(8):452. doi: 10.3390/metabo14080452 (PMC11356606; doi:10.3390/metabo14080452)
Supplement: Supplementary file 1 [file metabolites-14-00452-s001.zip › Table S1.xls]

## Sheet: Components
The Specific Components of Rat Feed (Not Including the Content of NaCl )
Components	Proportion
Casein	20
Methionine	0.3
Sucrose	50
Corn Starch	15
Cellulose	5
Corn Oil	5
Multi Mineral S10001	3.5
Multidimensional V10001	1
Choline Bitartrate	0.2
Total	100
