# Supplementary material for: Bile Acid Metabolism Analysis Provides Insights into Vascular Endothelial Injury in Salt-Sensitive Hypertensive Rats
Source: Metabolites. 2024 Aug 16;14(8):452. doi: 10.3390/metabo14080452 (PMC11356606; doi:10.3390/metabo14080452)
Supplement: Supplementary file 1 [file metabolites-14-00452-s001.zip › Table S2.xls]

## Sheet: Blood Pressure
The Basal Level of Blood Pressure of Three Groups (mean ± SEM)
Group	n	SBP (mmHg)	DBP (mmHg)
NC	6	119±17	84±7
LSD	6	137±6	92±5
HSD	6	136±3	91±10
