# Supplementary material for: Bile Acid Metabolism Analysis Provides Insights into Vascular Endothelial Injury in Salt-Sensitive Hypertensive Rats
Source: Metabolites. 2024 Aug 16;14(8):452. doi: 10.3390/metabo14080452 (PMC11356606; doi:10.3390/metabo14080452)
Supplement: Supplementary file 1 [file metabolites-14-00452-s001.zip › Table S4.xls]

## Sheet: The levels of  vascular endothe
The Levels of Vascular Regulatory and Inflammatory Factors (mean ± SEM)
	NC	LSD	HSD
ET-1 (pg/mL)	1.43±0.21	1.27±0.13	1.65±0.21
NO (μmol/L)	27.06±7.12	35.41±13	30.03±10.1
Ang-Ⅱ (pg/mL)	33.33±10.56	15.99±4.22	19.47±11.84
TNF-α (pg/mL)	25.35±12.55	16.02±1.89	26.04±3.88
IL-6 (pg/mL)	10.52±0.77	10.06±0.31	10.08±0.6
IL-10 (pg/mL)	10.32±2.28	14.18±6.29	14.14±4.2
