# Supplementary material for: Bile Acid Metabolism Analysis Provides Insights into Vascular Endothelial Injury in Salt-Sensitive Hypertensive Rats
Source: Metabolites. 2024 Aug 16;14(8):452. doi: 10.3390/metabo14080452 (PMC11356606; doi:10.3390/metabo14080452)
Supplement: Supplementary file 1 [file metabolites-14-00452-s001.zip › Table S5.xls]

## Sheet: The bile acid levels
The Detailed Information on Detected Bile Acids
Name	Abbreviation	CAS Number	Chemical formula
Isolithocholic acid	isoLCA	1534-35-6	C24H40O3
Lithocholic acid	LCA	434-13-9	C24H40O3
6-Ketolithocholic acid	6-ketoLCA	2393-61-5	C24H38O4
7-Ketolithocholic acid	7-ketoLCA	4651-67-6	C24H38O4
12-Ketolithocholic acid	12-ketoLCA	5130-29-0	C24H38O4
Apocholic acid	apoCA	641-81-6	C24H38O4
Isoursodeoxycholic acid	isoUDCA	78919-26-3	C24H40O4
Murideoxycholic acid	MDCA	668-49-5	C24H40O4
Isohyodeoxycholic acid	isoHDCA	570-84-3	C24H40O4
Ursodeoxycholic acid	UDCA	128-13-2	C24H40O4
Hyodeoxycholic acid	HDCA	83-49-8	C24H40O4
3-Epideoxycholic acid	βDCA	570-63-8	C24H40O4
Chenodeoxycholic acid	CDCA	474-25-9	C24H40O4
Deoxycholic acid	DCA	83-44-3	C24H40O4
7,12-Diketolithocholic acid	7,12-diketoLCA	517-33-9	C24H36O5
7-Ketodeoxycholic acid	7-KHCA	911-40-0	C24H38O5
12-Dehydrocholic acid	12-DHCA	2458-08-04	C24H38O5
3-Dehydrocholic acid	3-DHCA	2304-89-4	C24H38O5
Ursocholic acid	UCA	2955-27-3	C24H40O5
ω-Muricholic Acid	ωMCA	6830-03-01	C24H40O5
α-Muricholic acid	α-MCA	2393-58-0	C24H40O5
β-Muricholic acid	β-MCA	2393-59-1	C24H40O5
Hyocholic acid	HCA	547-75-1	C24H40O5
Allocholic acid	ACA	2464-18-8	C24H40O5
Cholic acid	CA	81-25-4	C24H40O5
Glycolithocholic acid	GLCA	474-74-8	C26H43NO4
Glycohyodeoxycholic acid	GHDCA	13042-33-6	C26H43NO5
Glycochenodeoxycholic acid	GCDCA	640-79-9	C26H43NO5
Glycodeoxycholic acid	GDCA	360-65-6	C26H43NO5
Glycocholic acid	GCA	475-31-0	C26H43NO6
Taurolithocholic acid	TLCA	6042-32-6	C26H45NO5S
Tauroursodeoxycholic acid	TUDCA	14605-22-2	C26H45NO6S
Taurohyodeoxycholic acid	THDCA	2958-04-05	C26H45NO6S
Taurochenodeoxycholic acid	TCDCA	516-35-8	C26H45NO6S
Tauro ω-muricholic acid	TωMCA	130325-58-5	C26H45NO7S
Tauro α-Muricholic acid	T-α-MCA	25613-05-2	C26H45NO7S
Tauro β-Muricholic acid	T-β-MCA	25696-60-0	C26H45NO7S
Taurocholic acid	TCA	81-24-3	C26H45NO7S
