# Supplementary material for: Bile Acid Metabolism Analysis Provides Insights into Vascular Endothelial Injury in Salt-Sensitive Hypertensive Rats
Source: Metabolites. 2024 Aug 16;14(8):452. doi: 10.3390/metabo14080452 (PMC11356606; doi:10.3390/metabo14080452)
Supplement: Supplementary file 1 [file metabolites-14-00452-s001.zip › Table S6.xls]

## Sheet: The bile acid levels
The Bile Acid Levels of LSD and HSD Groups (mean ± SEM)
	LSD	HSD
Glycocholic acid	311.13±142	869.28±284.86
Taurolithocholic acid	10.79±3.61	32.75±12.15
Tauroursodeoxycholic acid	30.46±10.46	64.11±17.12
Glycolithocholic acid	9.46±1.8	34.45±16.55
