# Supplementary material for: Bile Acid Metabolism Analysis Provides Insights into Vascular Endothelial Injury in Salt-Sensitive Hypertensive Rats
Source: Metabolites. 2024 Aug 16;14(8):452. doi: 10.3390/metabo14080452 (PMC11356606; doi:10.3390/metabo14080452)
Supplement: Supplementary file 1 [file metabolites-14-00452-s001.zip › Table S7.xls]

## Sheet: The P value of correlation
The p-value of Correlation Analysis
	ET-1	NO	ANG-Ⅱ	TNF-α	IL-6	IL-10
Glycocholic acid	0.0105369	0.144109	0.472618	0.0064481	0.550188	0.953435
Taurolithocholic acid	0.00529712	0.364154	0.963274	0.00636708	0.335717	0.836306
Tauroursodeoxycholic acid	0.00101329	0.5148	0.780063	0.00429998	0.533005	0.751799
Glycolithocholic acid	0.0313234	0.264379	0.418678	0.0126943	0.484412	0.817865
